# Supplementary material for: Home sick: impacts of migratory beekeeping on honey bee (Apis mellifera) pests, pathogens, and colony size
Source: PeerJ. 2018 Nov 2;6:e5812. doi: 10.7717/peerj.5812 (PMC6216951; doi:10.7717/peerj.5812)
Supplement: Table S3 [file peerj-06-5812-s003.csv]

## sample_name is the treatment (E: exposed, S: stationary, M: migratory), colony ID#, and sampling event (1-3); ID is the sample name without sampling event; labID is the colony number, treatment ID: (E: exposed, S: stationary, M: migratory)
## Complete Dataset for "Homesick: impacts of migratory beekeeping on honey bee (Apis mellifera) pests, pathogens, and colony size"
## Authors: Samantha Alger, P. Alexander Burnham, Zac Lamas, Alison K. Brody, and Leif Richardson
## SamplingEvent is 1, 2, or 3, when the samples were collected; VarroaLoad is # of mites total in the sample; NosemaChamber1 and NosemaChamber2 are the Nosema spores counted in each chamber of the haemocytomer
## MiteCounter is the observer that counted the mites; QueenStatus was data collected in the field- whether the colony had a queen present, or queen cells present; BroodPattern was assessed in the field whereby the observer gave the brood pattern a score based on the number of missed cells (no differences in broodpattern were observed but we ultimately did not include this in our analyses because…
## FOB is the total # of frames of bees observed in the field
## presence/absence for a particular disease diagnosed visually in the field 1=presence or 0=absence, Chalkbrood; AFB (american foulbrood); EFB (European foulbrood); PMS (parasitic mite syndrome)
## SBV (sacbrood virus); Snot (snotbrood); BSB (black shiny bee); DWV (deformed wing virus); WaxMoth; SmallBeetles
## Date is the date the sample was collected in the field; Yard is the site name, BeesAlcPulled is the number of bees pulled from the alcohol samples for Nosema testing (some Nosema counts were repeated to test accuracy); BeesAlcRemain was used to calculate the total number of bees in the sample; TotBees is the total number of bees in the sample and used to calculate the # of Varroa mites/100bees
## dil.factor is the dilution factor by which each sample was diluted to achieve 20ng/ul prior to RT-qPCR; NosemaChamber1Recount and NosemaChamber2Recount is the second round of Nosema counts that were conducted to test accuracy (found to be nearly identical to the first set of counts); Virus loads are reported as genome copies/bee. BQCVload is black queen cell virus load; DWVload is deformed win…
## Virus presence/absence is reported as 1 if present and 0 if absent, DWV binary is deformed wing virus presence/absence; IAPVbinary is Israeli acute paralysis virus presence/absence; BQCVbinary is black queen cell virus presence/absence.
## NosemaLoad is the calculated number of spores/bee * 100,000; Varroa is the calculated number of Varroa/100 bees; logDWV is the natural log transformed deformed wing virus load; logBQCV is the natural log transformed black queen cell virus load;
## NosemaBinary is presence (1) or absence(0) of Nosema; VarroaBinary is the presence(1) or absence(0) of Varroa.
	sample_name	ID	labID	treatmentID	Treatment	SamplingEvent	VarroaLoad	NosemaChamber1	NosemaChamber2	MiteCounter	QueenStatus	BroodPattern	FOB	ChalkBrood	AFB	EFB	PMS	SBV	Snot	BSB	DWV	WaxMoth	SmallBeetle	Date	Yard	BeesAlcPulled	BeesAlcRemain	TotBees	dil.factor	NosemaChamber1Recount	NosemaChamber2Recount	BQCVload	DWVload	IAPVload	DWVbinary	IAPVbinary	BQCVbinary	NosemaLoad	NosemaLoadRecount	Varroa	logDWV	logBQCV	NosemaBinary	VarroaBinary
1	E33-1	E33	33	E	Exposed	1	NA	NA	NA	Greer	QueenRight	4	6	0	0	0	0	0	0	1	0	0	0	25-Jan	Franks	NA	NA	NA	NA	NA	NA	NA	NA	NA	NA	NA	NA	NA	NA	NA	NA	NA	NA	NA
2	E33-2	E33	33	E	Exposed	2	1	1	0	Greer	QueenRight	5	15	0	0	0	0	0	0	0	0	0	0	28-Feb	wayne	100	286	386	21.8785	0	0	531426.3098	0	0	0	0	1	0.5	0	0.259067358	0	13.1833217	0	1
3	E33-3	E33	33	E	Exposed	3	3	6	1	Sam	QueenCellsPresent	4	30	0	0	0	0	0	0	0	0	0	0	25-Apr	franks	100	91	191	17.442	5	1	21058730.26	167739143.6	0	1	0	1	3.5	3	1.570680628	18.93792062	16.86282582	1	1
4	E34-1	E34	34	E	Exposed	1	NA	NA	NA	Greer	QueenRight	5	7	0	0	0	0	0	0	0	0	0	0	25-Jan	Franks	NA	NA	NA	NA	NA	NA	NA	NA	NA	NA	NA	NA	NA	NA	NA	NA	NA	NA	NA
5	E34-2	E34	34	E	Exposed	2	0	8	11	Greer	QueenRight	4	15	0	0	0	0	0	0	0	0	0	0	28-Feb	wayne	100	246	346	10.7115	5	11	4275663.46	0	0	0	0	1	9.5	8	0	0	15.26845008	1	0
6	E34-3	E34	34	E	Exposed	3	10	9	3	Kendall	QueenRight	4	33	0	0	0	0	0	0	0	0	0	0	25-Apr	wayne	100	103	203	27.973	9	3	78702078.44	740937222	0	1	0	1	6	6	4.926108374	20.42342646	18.18118014	1	1
7	E35-1	E35	35	E	Exposed	1	NA	NA	NA	Greer	QueenRight	5	8	0	0	0	0	0	0	0	0	0	0	25-Jan	Franks	NA	NA	NA	NA	NA	NA	NA	NA	NA	NA	NA	NA	NA	NA	NA	NA	NA	NA	NA
8	E35-2	E35	35	E	Exposed	2	0	0	0	Greer	QueenRight	3	10	0	0	0	0	0	0	0	0	0	0	28-Feb	wayne	100	249	349	15.371	0	0	2038458.221	0	0	0	0	1	0	0	0	0	14.5277048	0	0
9	E35-3	E35	35	E	Exposed	3	2	2	1	Sam	QueenRight	3	16	0	0	0	1	0	0	0	0	0	0	25-Apr	wayne	100	171	271	17.087	2	1	2939435780	49062887.32	0	1	0	1	1.5	1.5	0.73800738	17.70861347	21.80148349	1	1
10	E36-1	E36	36	E	Exposed	1	NA	NA	NA	Greer	QueenRight	5	8	0	0	0	0	0	0	0	0	0	0	25-Jan	Franks	NA	NA	NA	NA	NA	NA	NA	NA	NA	NA	NA	NA	NA	NA	NA	NA	NA	NA	NA
11	E36-2	E36	36	E	Exposed	2	0	0	1	Greer	QueenRight	4	16	0	0	0	0	0	0	0	0	0	0	28-Feb	wayne	100	219	319	19.4755	1	0	1607286.034	0	0	0	0	1	0.5	0.5	0	0	14.29005824	1	0
12	E36-3	E36	36	E	Exposed	3	3	4	7	Kendall	QueenRight	4	28	0	0	0	0	0	0	0	0	0	0	25-Apr	wayne	100	143	243	23.6505	4	7	56743392.44	9014931.333	0	1	0	1	5.5	5.5	1.234567901	16.01439291	17.85404979	1	1
13	E37-1	E37	37	E	Exposed	1	NA	NA	NA	Greer	QueenRight	5	7	0	0	0	0	0	0	0	0	0	0	25-Jan	Franks	NA	NA	NA	NA	NA	NA	NA	NA	NA	NA	NA	NA	NA	NA	NA	NA	NA	NA	NA
14	E37-2	E37	37	E	Exposed	2	0	0	0	Greer	QueenRight	4	15	0	0	0	0	0	0	0	0	0	0	28-Feb	wayne	100	255	355	22.4405	0	0	49531563.56	34146.68254	0	1	0	1	0	0	0	10.43845	17.71812069	0	0
15	E37-3	E37	37	E	Exposed	3	0	5	6	Sam	QueenRight	4	27	0	0	0	0	0	0	0	0	0	0	25-Apr	wayne	100	110	210	20.3925	5	6	324905727.5	768588.797	0	1	0	1	5.5	5.5	0	13.55231268	19.59904563	1	0
16	E38-1	E38	38	E	Exposed	1	NA	NA	NA	Greer	QueenRight	4	7	0	0	0	0	0	0	0	0	0	0	25-Jan	Franks	NA	NA	NA	NA	NA	NA	NA	NA	NA	NA	NA	NA	NA	NA	NA	NA	NA	NA	NA
17	E38-2	E38	38	E	Exposed	2	0	0	0	Greer	QueenRight	4	14	0	0	0	0	0	0	0	0	0	0	28-Feb	wayne	100	239	339	13.667	0	0	655459.8428	0	0	0	0	1	0	0	0	0	13.39309384	0	0
18	E38-3	E38	38	E	Exposed	3	1	4	2	Sam	QueenRight	4	24	0	0	0	0	0	0	0	0	0	0	25-Apr	wayne	100	112	212	16.443	4	2	1152552370	2492140.083	0	1	0	1	3	3	0.471698113	14.72865277	20.86524477	1	1
19	E39-1	E39	39	E	Exposed	1	NA	NA	NA	Greer	QueenRight	5	8	0	0	0	0	0	0	0	0	0	0	25-Jan	Franks	NA	NA	NA	NA	NA	NA	NA	NA	NA	NA	NA	NA	NA	NA	NA	NA	NA	NA	NA
20	E39-2	E39	39	E	Exposed	2	13	0	1	Greer	QueenRight	5	15	0	0	0	0	0	0	0	0	0	0	28-Feb	wayne	100	225	325	20.862	0	0	3262079.525	0	0	0	0	1	0.5	0	4	0	14.99787575	0	1
21	E39-3	E39	39	E	Exposed	3	15	2	2	Sam	QueenRight	4	25	0	0	0	1	0	0	0	0	0	0	25-Apr	wayne	100	116	216	18.594	2	3	6994875520	6340374.101	0	1	0	1	2	2.5	6.944444444	15.66244849	22.66844365	1	1
22	E40-1	E40	40	E	Exposed	1	NA	NA	NA	Greer	QueenRight	5	8	0	0	0	0	0	0	0	0	0	0	25-Jan	Franks	NA	NA	NA	NA	NA	NA	NA	NA	NA	NA	NA	NA	NA	NA	NA	NA	NA	NA	NA
23	E40-2	E40	40	E	Exposed	2	1	1	3	Greer	QueenRight	3	9	0	0	0	0	0	0	1	1	0	0	28-Feb	wayne	100	246	346	15.0885	2	1	1463774.001	0	0	0	0	1	2	1.5	0.289017341	0	14.19652927	1	1
24	E40-3	E40	40	E	Exposed	3	1	2	2	Sam	QueenRight	4	16	0	0	0	0	0	0	1	0	0	0	25-Apr	wayne	100	112	212	20.4905	7	1	2220122460	34308.95265	0	1	0	1	2	4	0.471698113	10.44319076	21.52082819	1	1
25	E41-1	E41	41	E	Exposed	1	NA	NA	NA	Greer	QueenRight	5	7	0	0	0	0	0	0	0	0	0	0	25-Jan	Franks	NA	NA	NA	NA	NA	NA	NA	NA	NA	NA	NA	NA	NA	NA	NA	NA	NA	NA	NA
26	E41-2	E41	41	E	Exposed	2	1	0	0	Greer	QueenRight	4	15	0	0	0	0	0	0	0	0	0	0	28-Feb	wayne	100	288	388	4.491	0	0	912777.9268	49742.01235	0	1	0	1	0	0	0.257731959	10.81462528	13.72424899	0	1
27	E41-3	E41	41	E	Exposed	3	1	20	25	Alex	QueenRight	4	30	0	0	0	0	0	0	0	0	0	0	25-Apr	wayne	100	119	219	15.399	16	37	3016804709	333704.8354	0	1	0	1	22.5	26.5	0.456621005	12.71801515	21.82746407	1	1
28	E42-1	E42	42	E	Exposed	1	NA	NA	NA	Greer	QueenRight	4	7	0	0	0	0	0	0	0	0	0	0	25-Jan	Franks	NA	NA	NA	NA	NA	NA	NA	NA	NA	NA	NA	NA	NA	NA	NA	NA	NA	NA	NA
29	E42-2	E42	42	E	Exposed	2	0	6	2	Greer	QueenRight	NA	NA	0	0	0	0	0	0	0	0	0	0	28-Feb	wayne	100	192	292	18.7445	0	0	576108.8928	0	0	0	0	1	4	0	0	0	13.26405371	0	0
30	E42-3	E42	42	E	Exposed	3	1	7	5	Sam	QueenRight	4	36	0	0	0	0	0	0	0	0	0	0	25-Apr	wayne	100	123	223	21.3715	3	3	911009282.2	260132.2675	0	1	0	1	6	3	0.448430493	12.46894935	20.63006365	1	1
31	E43-1	E43	43	E	Exposed	1	NA	NA	NA	Greer	QueenRight	4	7	0	0	0	0	0	0	0	0	0	0	25-Jan	Franks	NA	NA	NA	NA	NA	NA	NA	NA	NA	NA	NA	NA	NA	NA	NA	NA	NA	NA	NA
32	E43-2	E43	43	E	Exposed	2	22	0	0	Greer	Queenless	NA	5	0	0	0	0	0	0	0	0	0	0	28-Feb	wayne	100	285	385	11.129	0	0	194501653.3	2162178445	0	1	0	1	0	0	5.714285714	21.49438209	19.08595123	0	1
33	E43-3	E43	43	E	Exposed	3	37	1	0	Alex	QueenRight	4	32	0	0	0	0	0	0	0	0	0	0	25-Apr	wayne	100	113	213	23.341	2	2	2541049068	7610272318	0	1	0	1	0.5	2	17.37089202	22.75276479	21.65584285	1	1
34	E44-1	E44	44	E	Exposed	1	NA	NA	NA	Greer	QueenRight	5	8	0	0	0	0	0	0	0	0	0	0	25-Jan	Franks	NA	NA	NA	NA	NA	NA	NA	NA	NA	NA	NA	NA	NA	NA	NA	NA	NA	NA	NA
35	E44-2	E44	44	E	Exposed	2	5	0	0	Greer	QueenRight	5	17	0	0	0	0	0	0	0	0	0	0	28-Feb	wayne	100	278	378	18.9475	0	0	740703.9931	0	0	0	0	1	0	0	1.322751323	0	13.51535771	0	1
36	E44-3	E44	44	E	Exposed	3	4	4	5	Sam	QueenRight	NA	20	0	0	0	0	0	0	0	0	0	0	25-Apr	wayne	100	173	273	18.7345	8	7	122173724.1	580440599.8	0	1	0	1	4.5	7.5	1.465201465	20.17929803	18.62095457	1	1
37	E45-1	E45	45	E	Exposed	1	NA	NA	NA	Greer	QueenRight	4	8	0	0	0	0	0	0	0	0	0	0	25-Jan	Franks	NA	NA	NA	NA	NA	NA	NA	NA	NA	NA	NA	NA	NA	NA	NA	NA	NA	NA	NA
38	E45-2	E45	45	E	Exposed	2	0	7	3	Greer	QueenRight	5	13	0	0	0	0	0	0	0	0	0	0	28-Feb	wayne	100	268	368	15.7225	0	2	2651371.852	0	0	0	0	1	5	1	0	0	14.79058812	1	0
39	E45-3	E45	45	E	Exposed	3	6	3	3	Sam	QueenRight	4	28	0	0	0	0	0	0	0	0	0	0	25-Apr	wayne	100	126	226	18.706	4	5	13018459644	1627513.266	0	1	0	1	3	4.5	2.654867257	14.30256442	23.28963416	1	1
40	E46-1	E46	46	E	Exposed	1	NA	NA	NA	Greer	QueenRight	5	7	0	0	0	0	0	0	0	0	0	0	25-Jan	Franks	NA	NA	NA	NA	NA	NA	NA	NA	NA	NA	NA	NA	NA	NA	NA	NA	NA	NA	NA
41	E46-2	E46	46	E	Exposed	2	0	1	0	Greer	QueenRight	5	14	0	0	0	0	0	0	0	0	0	0	28-Feb	wayne	100	262	362	8.068	0	0	9579291.061	0	0	0	0	1	0.5	0	0	0	16.07511425	0	0
42	E46-3	E46	46	E	Exposed	3	1	4	2	Alex	QueenCellsPresent	5	22	0	0	0	0	0	0	0	0	0	0	25-Apr	wayne	100	147	247	22.346	4	7	323119384	2037674.876	0	1	0	1	3	5.5	0.4048583	14.52732044	19.59353243	1	1
43	E47-1	E47	47	E	Exposed	1	NA	NA	NA	Greer	QueenRight	5	7	0	0	0	0	0	0	0	0	0	0	25-Jan	Franks	NA	NA	NA	NA	NA	NA	NA	NA	NA	NA	NA	NA	NA	NA	NA	NA	NA	NA	NA
44	E47-2	E47	47	E	Exposed	2	0	2	1	Greer	QueenRight	3	20	0	0	0	0	1	0	0	0	0	0	28-Feb	wayne	100	224	324	24.8325	0	1	1186182741	0	0	0	0	1	1.5	0.5	0	0	20.89400621	1	0
45	E47-3	E47	47	E	Exposed	3	0	10	4	Sam	QueenRight	3	30	0	0	0	0	1	0	0	0	0	0	25-Apr	wayne	100	72	172	10.751	4	1	58204728.84	64855.03744	0	1	0	1	7	2.5	0	11.07992528	17.87947718	1	0
46	E48-1	E48	48	E	Exposed	1	NA	NA	NA	Greer	QueenRight	5	8	0	0	0	0	0	0	0	0	0	0	25-Jan	Franks	NA	NA	NA	NA	NA	NA	NA	NA	NA	NA	NA	NA	NA	NA	NA	NA	NA	NA	NA
47	E48-2	E48	48	E	Exposed	2	2	4	1	Greer	QueenRight	3	15	0	0	0	1	0	0	0	0	0	0	28-Feb	wayne	100	246	346	15.4105	3	0	1573965.082	0	0	0	0	1	2.5	1.5	0.578034682	0	14.26910916	1	1
48	E48-3	E48	48	E	Exposed	3	6	1	3	Alex	QueenRight	4	24	0	0	1	0	0	0	1	0	0	0	25-Apr	wayne	100	147	247	18.456	0	0	2377906843	0	0	0	0	1	2	0	2.429149798	0	21.58948646	0	1
49	M1-1	M1	1	M	Migratory	1	1	15	22	Greer	QueenRight	5	8	0	0	0	0	0	0	0	0	0	0	25-Jan	Franks	100	142	242	15.553	15	22	270535.6652	0	0	0	0	1	18.5	18.5	0.41322314	0	12.50816291	1	1
50	M1-2	M1	1	M	Migratory	2	6	14	8	Greer	QueenRight	4	17	0	0	0	0	0	0	0	0	0	0	28-Feb	Franks	100	130	230	18.1915	5	10	2720112567	24870.69326	0	1	0	1	11	7.5	2.608695652	10.12148562	21.7239391	1	1
51	M1-3	M1	1	M	Migratory	3	6	2	1	Sam	QueenRight	2	25	0	0	1	1	0	0	1	0	0	0	25-Apr	franks	100	194	294	33.136	0	0	5286880043	4486026.855	0	1	0	1	1.5	0	2.040816327	15.3164782	22.38849413	0	1
52	M10-1	M10	10	M	Migratory	1	1	2	3	Greer	QueenRight	4	8	0	0	0	0	0	0	0	0	0	0	25-Jan	Franks	100	123	223	11.7925	2	3	643367.7568	0	0	0	0	1	2.5	2.5	0.448430493	0	13.37447333	1	1
53	M10-2	M10	10	M	Migratory	2	0	2	2	Greer	QueenRight	3	15	0	0	0	0	0	0	0	0	0	0	28-Feb	Franks	100	157	257	20.357	0	0	9864523607	0	0	0	0	1	2	0	0	0	23.01221068	0	0
54	M10-3	M10	10	M	Migratory	3	2	4	3	Kendall	QueenRight	2	NA	0	0	1	0	0	0	0	0	0	0	25-Apr	franks	100	122	222	20.1955	2	3	792074061.9	0	0	0	0	1	3.5	2.5	0.900900901	0	20.49016546	1	1
55	M11-1	M11	11	M	Migratory	1	1	0	0	Greer	QueenRight	4	8	0	0	0	0	0	0	1	0	0	0	25-Jan	Franks	200	70	270	5.0875	0	0	3640689.838	0	0	0	0	1	0	0	0.37037037	0	15.10768401	0	1
56	M11-2	M11	11	M	Migratory	2	3	10	8	Greer	QueenRight	3	5	0	0	0	0	0	0	0	0	0	0	28-Feb	Franks	100	119	219	17.6305	6	10	795512489.4	164396.211	0	1	0	1	9	8	1.369863014	12.0100408	20.49449711	1	1
57	M11-3	M11	11	M	Migratory	3	1	3	3	Sam	QueenRight	3	11	0	0	0	1	0	0	1	0	0	0	25-Apr	franks	100	189	289	27.1965	0	0	9544805709	0	0	0	0	1	3	0	0.346020761	0	22.97926294	0	1
58	M12-1	M12	12	M	Migratory	1	0	7	6	Greer	QueenRight	5	7	0	0	0	0	0	0	0	0	0	0	25-Jan	Franks	100	107	207	7.3245	7	6	1162911.436	0	0	0	0	1	6.5	6.5	0	0	13.96643814	1	0
59	M12-2	M12	12	M	Migratory	2	2	2	3	Greer	QueenRight	4	16	0	0	0	0	0	0	0	0	0	0	28-Feb	Franks	100	189	289	26.6635	3	7	767283749.4	206147.0638	0	1	0	1	2.5	5	0.692041522	12.23634995	20.45836724	1	1
60	M12-3	M12	12	M	Migratory	3	0	1	1	Kendall	QueenRight	4	23	0	0	0	0	0	0	0	0	0	0	25-Apr	franks	100	203	303	18.5395	3	1	240207751.5	64311.44485	0	1	0	1	1	2	0	11.07150844	19.29701474	1	0
61	M13-1	M13	13	M	Migratory	1	0	10	13	Greer	QueenRight	5	9	0	0	0	0	0	0	0	0	0	0	25-Jan	Franks	100	97	197	3.625	10	13	2591197.349	0	0	0	0	1	11.5	11.5	0	0	14.76763101	1	0
62	M13-2	M13	13	M	Migratory	2	7	0	0	Greer	QueenRight	4	16	0	0	0	0	0	0	0	0	0	0	28-Feb	Franks	100	199	299	20.32	0	0	387385133.7	0	0	0	0	1	0	0	2.341137124	0	19.77492994	0	1
63	M13-3	M13	13	M	Migratory	3	7	1	3	Sam	QueenRight	4	22	0	0	0	0	0	0	0	0	0	0	25-Apr	franks	100	122	222	22.733	3	2	14953691000	0	0	0	0	1	2	2.5	3.153153153	0	23.428224	1	1
64	M14-1	M14	14	M	Migratory	1	0	14	17	Greer	QueenRight	5	8	0	0	0	0	0	0	0	0	0	0	25-Jan	Franks	100	124	224	7.8595	14	17	514805.769	0	0	0	0	1	15.5	15.5	0	0	13.1515469	1	0
65	M14-2	M14	14	M	Migratory	2	1	4	4	Greer	QueenRight	5	20	0	0	0	0	0	0	0	0	0	0	28-Feb	Franks	100	182	282	25.291	5	6	351525566.8	0	0	0	0	1	4	5.5	0.354609929	0	19.67779301	1	1
66	M14-3	M14	14	M	Migratory	3	1	3	0	Kendall	QueenRight	4	26	0	0	0	0	0	0	0	0	0	0	25-Apr	franks	100	94	194	23.3895	5	3	268305587.7	3181094.815	0	1	0	1	1.5	4	0.515463918	14.97273629	19.40763715	1	1
67	M15-1	M15	15	M	Migratory	1	0	1	0	Greer	QueenRight	4	8	0	0	0	0	0	0	0	0	0	0	25-Jan	Franks	100	144	244	10.025	1	0	1153471.033	0	0	0	0	1	0.5	0.5	0	0	13.95828711	1	0
68	M15-2	M15	15	M	Migratory	2	2	0	1	Greer	QueenRight	4	16	0	0	0	0	0	0	0	0	0	0	28-Feb	Franks	100	123	223	19.998	0	0	31930245.11	0	0	0	0	1	0.5	0	0.896860987	0	17.27906427	0	1
69	M15-3	M15	15	M	Migratory	3	1	3	0	Kendall	QueenRight	4	20	1	0	0	0	0	0	0	0	0	0	25-Apr	franks	100	147	247	23.1065	0	0	10310913289	789179.8903	0	1	0	1	1.5	0	0.4048583	13.57875084	23.05646871	0	1
70	M16-1	M16	16	M	Migratory	1	0	2	2	Greer	QueenRight	5	8	0	0	0	0	0	0	0	0	0	0	25-Jan	Franks	100	116	216	6.498	2	2	585494.5754	0	0	0	0	1	2	2	0	0	13.28021391	1	0
71	M16-2	M16	16	M	Migratory	2	4	0	3	Greer	QueenRight	3	4	0	0	0	0	0	0	0	0	0	0	28-Feb	Franks	100	96	196	25.5395	0	0	13900138.23	0	0	0	0	1	1.5	0	2.040816327	0	16.44740941	0	1
72	M16-3	M16	16	M	Migratory	3	3	0	1	Sam	QueenRight	3	13	0	0	0	1	0	0	0	0	0	0	25-Apr	franks	100	134	234	30.8	2	0	12213959.42	0	0	0	0	1	0.5	1	1.282051282	0	16.31809015	1	1
73	M2-1	M2	2	M	Migratory	1	1	16	24	Greer	QueenRight	5	8	0	0	0	0	0	0	0	0	0	0	25-Jan	Franks	100	174	274	4.0095	16	24	587648.7803	0	0	0	0	1	20	20	0.364963504	0	13.28388644	1	1
74	M2-2	M2	2	M	Migratory	2	5	8	7	Greer	QueenRight	3	3	0	0	0	0	0	0	0	0	0	0	28-Feb	Franks	100	149	249	25.92	4	5	1025551914	4497303.645	0	1	0	1	7.5	4.5	2.008032129	15.31898881	20.74849676	1	1
75	M2-3	M2	2	M	Migratory	3	8	4	3	Kendall	QueenRight	4	12	0	0	0	0	0	0	0	0	0	0	25-Apr	franks	100	187	287	20.607	7	4	4961974987	10103988.05	0	1	0	1	3.5	5.5	2.787456446	16.12844086	22.32506968	1	1
76	M3-1	M3	3	M	Migratory	1	1	7	4	Greer	QueenRight	5	8	0	0	0	0	0	0	0	0	0	0	25-Jan	Franks	100	120	220	12.0245	7	4	457125.0462	0	0	0	0	1	5.5	5.5	0.454545455	0	13.03271444	1	1
77	M3-2	M3	3	M	Migratory	2	1	2	1	Greer	QueenRight	5	20	0	0	0	0	0	0	0	0	0	0	28-Feb	Franks	100	146	246	19.0745	1	7	585495212.4	0	0	0	0	1	1.5	4	0.406504065	0	20.18796857	1	1
78	M3-3	M3	3	M	Migratory	3	0	0	1	Sam	QueenRight	5	20	0	0	0	0	0	0	0	0	0	0	25-Apr	franks	100	118	218	26.83	0	0	14085552526	0	0	0	0	1	0.5	0	0	0	23.36841547	0	0
79	M4-1	M4	4	M	Migratory	1	1	10	10	Greer	QueenRight	5	7	0	0	0	0	0	0	1	0	0	0	25-Jan	Franks	200	22	222	4.626	10	10	543034.7652	0	0	0	0	1	10	10	0.45045045	0	13.20493046	1	1
80	M4-2	M4	4	M	Migratory	2	5	7	7	Greer	QueenRight	5	20	0	0	0	0	0	0	0	0	0	0	28-Feb	Franks	100	189	289	18.374	5	3	3593302304	31854.85005	0	1	0	1	7	4	1.730103806	10.36897632	22.00233748	1	1
81	M4-3	M4	4	M	Migratory	3	0	1	0	Kendall	QueenRight	4	30	0	0	0	0	0	0	0	0	0	0	25-Apr	franks	100	167	267	24.4705	2	6	64066229677	93474735.09	0	1	0	1	0.5	4	0	18.35320176	24.88318322	1	0
82	M5-1	M5	5	M	Migratory	1	1	7	8	Greer	QueenRight	4	7	0	0	0	0	0	0	0	0	0	0	25-Jan	Franks	100	154	254	12.6955	7	8	97502.96409	0	0	0	0	1	7.5	7.5	0.393700787	0	11.48764831	1	1
83	M5-2	M5	5	M	Migratory	2	1	12	6	Greer	QueenRight	3	7	0	0	0	0	0	0	0	0	0	0	28-Feb	Franks	100	81	181	25.6305	8	7	25218058.33	0	0	0	0	1	9	7.5	0.552486188	0	17.04307094	1	1
84	M5-3	M5	5	M	Migratory	3	2	4	3	Kendall	QueenRight	4	15	0	0	0	0	0	0	1	0	0	0	25-Apr	franks	100	130	230	21.8385	3	5	37950510.27	111097846.6	0	1	0	1	3.5	4	0.869565217	18.52592188	17.45179353	1	1
85	M6-1	M6	6	M	Migratory	1	1	5	3	Greer	QueenRight	5	8	0	0	0	0	0	0	0	0	0	0	25-Jan	Franks	200	25	225	6.02	5	3	78291.18712	0	0	0	0	1	4	4	0.444444444	0	11.2682031	1	1
86	M6-2	M6	6	M	Migratory	2	1	2	4	Greer	QueenRight	3	8	0	0	0	0	0	0	0	0	0	0	28-Feb	Franks	100	84	184	25.9945	5	2	244979854.7	0	0	0	0	1	3	3.5	0.543478261	0	19.31668654	1	1
87	M6-3	M6	6	M	Migratory	3	1	6	5	Sam	QueenRight	4	12	0	0	0	0	0	0	0	0	0	0	25-Apr	franks	100	171	271	22.221	2	0	7123758976	0	0	0	0	1	5.5	1	0.36900369	0	22.68670137	1	1
88	M7-1	M7	7	M	Migratory	1	1	13	10	Greer	QueenRight	5	8	0	0	0	0	0	0	0	0	0	0	25-Jan	Franks	100	162	262	8.4235	13	11	1771218.537	0	0	0	0	1	11.5	12	0.381679389	0	14.38717887	1	1
89	M7-2	M7	7	M	Migratory	2	2	0	1	Greer	QueenRight	3	8	0	0	0	0	0	0	0	0	0	0	28-Feb	Franks	100	107	207	33.5325	0	1	7443719.508	0	0	0	0	1	0.5	0.5	0.966183575	0	15.82288135	1	1
90	M7-3	M7	7	M	Migratory	3	2	0	1	Kendall	Queenless	3	10	0	0	0	1	0	0	1	0	0	0	25-Apr	franks	100	163	263	19.9485	0	0	1287905769	264244.219	0	1	0	1	0.5	0	0.760456274	12.48463281	20.9762833	0	1
91	M8-1	M8	8	M	Migratory	1	1	17	26	Greer	QueenRight	5	9	0	0	0	0	0	0	0	0	0	0	25-Jan	Franks	100	101	201	6.964	17	26	667842.2962	0	0	0	0	1	21.5	21.5	0.497512438	0	13.41180884	1	1
92	M8-2	M8	8	M	Migratory	2	5	9	9	Greer	QueenRight	3	4	0	0	0	1	0	0	0	0	0	0	28-Feb	Franks	100	148	248	25.5375	9	10	1812717331	0	0	0	0	1	9	9.5	2.016129032	0	21.31809284	1	1
93	M8-3	M8	8	M	Migratory	3	3	0	1	Sam	QueenRight	3	8	0	0	0	1	0	0	0	0	0	0	25-Apr	franks	100	150	250	14.399	1	2	7995009909	27012.50301	0	1	0	1	0.5	1.5	1.2	10.20409213	22.80208342	1	1
94	M9-1	M9	9	M	Migratory	1	1	5	4	Greer	QueenRight	5	8	0	0	0	0	0	0	0	0	0	0	25-Jan	Franks	100	113	213	5.867	5	4	783518.2788	0	0	0	0	1	4.5	4.5	0.469483568	0	13.57155095	1	1
95	M9-2	M9	9	M	Migratory	2	1	5	5	Greer	QueenRight	3	4	0	0	0	0	0	0	0	0	0	0	28-Feb	Franks	100	100	200	26.085	5	2	108831367.4	0	0	0	0	1	5	3.5	0.5	0	18.50531016	1	1
96	M9-3	M9	9	M	Migratory	3	0	1	5	Sam	QueenRight	4	13	0	0	0	0	0	0	0	0	0	0	25-Apr	franks	100	110	210	15.0025	9	9	33659222.45	56528.11753	0	1	0	1	3	9	0	10.94251114	17.33179768	1	0
97	S17-1	S17	17	S	Stationary	1	0	22	21	Greer	QueenRight	5	8	0	0	0	0	0	0	0	0	0	0	25-Jan	Franks	200	30	230	7.659	17	14	1417226.041	0	0	0	0	1	21.5	15.5	0	0	14.16421273	1	0
98	S17-2	S17	17	S	Stationary	2	3	1	0	Greer	QueenRight	5	18	0	0	0	0	0	0	0	0	0	0	28-Feb	Franks	100	103	203	16.7275	0	0	3331724.928	0	0	0	0	1	0.5	0	1.477832512	0	15.01900102	0	1
99	S17-3	S17	17	S	Stationary	3	14	7	10	Kendall	QueenRight	5	24	0	0	0	0	0	0	1	0	0	0	25-Apr	franks	100	137	237	13.6845	5	9	1471175020	77754797.67	0	1	0	1	8.5	7	5.907172996	18.16907083	21.10932725	1	1
100	S18-1	S18	18	S	Stationary	1	1	14	10	Greer	QueenRight	5	7	0	0	0	0	0	0	0	0	0	0	25-Jan	Franks	200	2	202	4.5285	5	8	510766.5348	0	0	0	0	1	12	6.5	0.495049505	0	13.14366984	1	1
101	S18-2	S18	18	S	Stationary	2	0	9	12	Greer	QueenRight	4	16	0	0	0	0	0	0	0	0	0	0	28-Feb	Franks	100	50	150	17.918	5	4	2730852.069	34731.00124	0	1	0	1	10.5	4.5	0	10.45541677	14.8201246	1	0
102	S18-3	S18	18	S	Stationary	3	3	0	0	Sam	QueenRight	4	23	0	0	0	0	0	0	0	0	0	0	25-Apr	franks	100	191	291	22.558	4	5	74614381.8	0	0	0	0	1	0	4.5	1.030927835	0	18.12784385	1	1
103	S19-1	S19	19	S	Stationary	1	0	1	2	Greer	QueenRight	5	7	0	0	0	0	0	0	0	0	0	0	25-Jan	Franks	200	46	246	9.029	0	0	179641.1707	0	0	0	0	1	1.5	0	0	0	12.09872221	0	0
104	S19-2	S19	19	S	Stationary	2	0	2	1	Greer	QueenRight	3	5	0	0	0	0	0	0	1	0	0	0	28-Feb	Franks	100	222	322	19.1395	0	0	41186636.84	0	0	0	0	1	1.5	0	0	0	17.53362444	0	0
105	S19-3	S19	19	S	Stationary	3	0	2	4	Kendall	QueenRight	3	15	0	0	0	0	0	0	0	0	0	0	25-Apr	franks	100	506	606	21.767	8	3	71112693.83	0	0	0	0	1	3	5.5	0	0	18.07977643	1	0
106	S20-1	S20	20	S	Stationary	1	0	5	3	Greer	QueenRight	5	8	0	0	0	0	0	0	0	0	0	0	25-Jan	Franks	200	17	217	5.714	1	3	2026920.71	0	0	0	0	1	4	2	0	0	14.5220288	1	0
107	S20-2	S20	20	S	Stationary	2	1	0	0	Greer	QueenRight	4	15	0	0	0	0	0	0	0	0	0	0	28-Feb	Franks	100	155	255	17.0615	0	0	21888206.5	0	0	0	0	1	0	0	0.392156863	0	16.90145858	0	1
108	S20-3	S20	20	S	Stationary	3	2	3	5	Sam	QueenRight	4	21	0	0	0	0	0	0	0	0	0	0	25-Apr	franks	100	160	260	9.402	2	5	81028704.47	330895.4242	0	1	0	1	4	3.5	0.769230769	12.70956069	18.21031404	1	1
109	S21-1	S21	21	S	Stationary	1	0	3	1	Greer	QueenRight	4	7	0	0	0	0	0	0	1	0	0	0	25-Jan	Franks	147	0	147	12.8555	5	2	1328729.788	0	0	0	0	1	2	3.5	0	0	14.09973475	1	0
110	S21-2	S21	21	S	Stationary	2	2	0	0	Greer	QueenRight	3	17	0	0	0	0	0	0	0	0	0	0	28-Feb	Franks	100	65	165	14.8235	0	0	3268406.883	2527347.789	0	1	0	1	0	0	1.212121212	14.7426814	14.99981354	0	1
111	S21-3	S21	21	S	Stationary	3	2	5	4	Kendall	Queenless	3	10	0	0	0	0	0	0	0	0	0	0	25-Apr	franks	100	143	243	20.75	8	5	440212267.1	0	0	0	0	1	4.5	6.5	0.823045267	0	19.9027676	1	1
112	S22-1	S22	22	S	Stationary	1	3	6	19	Greer	QueenRight	5	7	0	0	0	0	0	0	0	0	0	0	25-Jan	Franks	200	27	227	9.6675	6	6	65917.37967	0	0	0	0	1	12.5	6	1.321585903	0	11.09617258	1	1
113	S22-2	S22	22	S	Stationary	2	13	3	11	Greer	QueenRight	4	10	0	0	0	0	0	0	0	0	0	0	28-Feb	Franks	100	77	177	16.0045	9	14	2090478.359	0	0	0	0	1	7	11.5	7.344632768	0	14.55290396	1	1
114	S22-3	S22	22	S	Stationary	3	15	5	1	Sam	QueenRight	4	22	0	0	0	0	0	0	0	0	0	0	25-Apr	franks	100	102	202	17.763	11	4	1382633610	140661.696	0	1	0	1	3	7.5	7.425742574	11.85412008	21.04725593	1	1
115	S23-1	S23	23	S	Stationary	1	0	7	11	Greer	QueenRight	5	7	0	0	0	0	0	0	0	0	0	0	25-Jan	Franks	200	18	218	10.6515	7	10	457023.8689	0	0	0	0	1	9	8.5	0	0	13.03249309	1	0
116	S23-2	S23	23	S	Stationary	2	1	2	0	Greer	QueenRight	4	20	0	0	0	0	0	0	0	0	0	0	28-Feb	Franks	100	176	276	25.6665	0	0	1229302.053	0	0	0	0	1	1	0	0.362318841	0	14.02195794	0	1
117	S23-3	S23	23	S	Stationary	3	9	1	0	Kendall	QueenCellsPresent	4	20	0	0	0	0	0	0	0	0	0	0	25-Apr	franks	100	123	223	19.2435	1	1	11769220066	114640.1743	0	1	0	1	0.5	1	4.035874439	11.64956231	23.18875349	1	1
118	S24-1	S24	24	S	Stationary	1	1	15	18	Greer	QueenRight	5	8	0	0	0	0	0	0	0	0	0	0	25-Jan	Franks	200	35	235	5.3365	20	20	599365.8042	0	0	0	0	1	16.5	20	0.425531915	0	13.30362905	1	1
119	S24-2	S24	24	S	Stationary	2	0	3	4	Greer	QueenRight	5	20	0	0	0	0	0	0	0	0	0	0	28-Feb	Franks	100	130	230	9.47	0	0	1537139.244	788709.8163	0	1	0	1	3.5	0	0	13.57815501	14.24543426	0	0
120	S24-3	S24	24	S	Stationary	3	7	1	0	Sam	QueenRight	5	20	0	0	0	0	0	0	1	0	0	0	25-Apr	franks	100	104	204	21.755	0	1	1180419764	0	0	0	0	1	0.5	0.5	3.431372549	0	20.88913594	1	1
121	S25-1	S25	25	S	Stationary	1	0	16	18	Greer	QueenRight	4	7	0	0	0	0	0	0	0	0	0	0	25-Jan	Franks	200	13	213	3.1595	35	24	4501333.914	0	0	0	0	1	17	29.5	0	0	15.31988456	1	0
122	S25-2	S25	25	S	Stationary	2	0	9	7	Greer	QueenRight	2	15	0	0	0	0	1	0	0	0	0	0	28-Feb	Franks	100	172	272	20.125	6	7	484485568.7	0	0	0	0	1	8	6.5	0	0	19.9985982	1	0
123	S25-3	S25	25	S	Stationary	3	9	2	2	Kendall	QueenRight	3	20	0	0	0	0	1	0	0	0	0	0	25-Apr	franks	100	115	215	11.373	5	5	195321664.3	0	0	0	0	1	2	5	4.186046512	0	19.09015832	1	1
124	S26-1	S26	26	S	Stationary	1	1	15	28	Greer	QueenRight	5	8	0	0	0	0	0	0	0	0	0	0	25-Jan	Franks	200	40	240	9.705	19	31	197581.3583	0	0	0	0	1	21.5	25	0.416666667	0	12.19391078	1	1
125	S26-2	S26	26	S	Stationary	2	5	0	0	Greer	QueenRight	4	17	0	0	0	0	0	0	1	0	0	0	28-Feb	Franks	100	292	392	22.3355	0	0	2158479.851	43809.09398	0	1	0	1	0	0	1.275510204	10.68761953	14.58491522	0	1
126	S26-3	S26	26	S	Stationary	3	1	8	4	Sam	QueenCellsPresent	4	24	0	0	0	0	0	0	0	0	0	0	25-Apr	franks	100	139	239	28.784	14	16	2227525322	28802.41234	0	1	0	1	6	15	0.418410042	10.26824914	21.52415709	1	1
127	S27-1	S27	27	S	Stationary	1	1	21	20	Greer	QueenRight	5	8	0	0	0	0	0	0	0	0	0	0	25-Jan	Franks	200	1	201	8.6305	24	29	1653091.299	0	0	0	0	1	20.5	26.5	0.497512438	0	14.31815821	1	1
128	S27-2	S27	27	S	Stationary	2	4	14	12	Greer	QueenRight	5	20	0	0	0	0	0	0	0	0	0	0	28-Feb	Franks	100	178	278	28.1115	2	5	1811072.358	0	0	0	0	1	13	3.5	1.438848921	0	14.40943024	1	1
129	S27-3	S27	27	S	Stationary	3	17	0	1	Kendall	QueenCellsPresent	5	28	0	0	0	0	0	0	0	0	0	0	25-Apr	franks	100	162	262	23.157	0	2	6920503245	32354.82175	0	1	0	1	0.5	1	6.488549618	10.38454925	22.65775433	1	1
130	S28-1	S28	28	S	Stationary	1	0	8	7	Greer	QueenRight	5	8	0	0	0	0	0	0	0	0	0	0	25-Jan	Franks	200	36	236	17.199	6	9	228539.8304	0	0	0	0	1	7.5	7.5	0	0	12.33947016	1	0
131	S28-2	S28	28	S	Stationary	2	7	0	0	Greer	Queenless	4	6	0	0	0	0	0	0	0	0	0	0	28-Feb	Franks	100	289	389	17.792	0	0	4101776.05	0	0	0	0	1	0	0	1.799485861	0	15.22693086	0	1
132	S28-3	S28	28	S	Stationary	3	3	2	1	Sam	QueenRight	4	15	0	0	0	0	0	0	0	0	0	0	25-Apr	franks	100	41	141	21.3995	1	2	674542581	45654.01561	0	1	0	1	1.5	1.5	2.127659574	10.72886875	20.32954536	1	1
133	S29-1	S29	29	S	Stationary	1	0	29	26	Greer	QueenRight	5	7	0	0	0	0	0	0	0	0	0	0	25-Jan	Franks	200	39	239	2.065	38	24	3360669.368	0	0	0	0	1	27.5	31	0	0	15.02765103	1	0
134	S29-2	S29	29	S	Stationary	2	1	1	2	Greer	QueenRight	4	15	0	0	0	0	0	0	0	0	0	0	28-Feb	Franks	100	254	354	25.5685	0	0	283999.6645	0	0	0	0	1	1.5	0	0.282485876	0	12.55673186	0	1
135	S29-3	S29	29	S	Stationary	3	2	3	2	Kendall	QueenRight	3	23	0	0	0	0	0	0	0	0	0	0	25-Apr	franks	100	144	244	25.4785	4	8	50810771.35	43224.76073	0	1	0	1	2.5	6	0.819672131	10.67419191	17.74361894	1	1
136	S30-1	S30	30	S	Stationary	1	1	48	54	Greer	QueenRight	5	7	0	0	0	0	0	0	0	0	0	0	25-Jan	Franks	200	23	223	14.2975	80	52	1469888.346	0	0	0	0	1	51	66	0.448430493	0	14.20069768	1	1
137	S30-2	S30	30	S	Stationary	2	3	1	0	Greer	QueenRight	3	15	0	0	0	0	0	0	0	0	0	0	28-Feb	Franks	100	235	335	20.6105	1	0	676830.3747	0	0	0	0	1	0.5	0.5	0.895522388	0	13.42517744	1	1
138	S30-3	S30	30	S	Stationary	3	1	1	5	Sam	QueenRight	4	25	0	0	0	1	0	0	1	0	0	0	25-Apr	franks	100	99	199	14.1135	4	5	9325372.378	0	0	0	0	1	3	4.5	0.502512563	0	16.04824956	1	1
139	S31-1	S31	31	S	Stationary	1	0	13	15	Greer	QueenRight	5	8	0	0	0	0	0	0	0	0	0	0	25-Jan	Franks	160	0	160	11.1355	7	6	5506809.922	0	0	0	0	1	14	6.5	0	0	15.52149623	1	0
140	S31-2	S31	31	S	Stationary	2	2	1	0	Greer	QueenRight	4	15	0	0	0	0	0	0	0	0	0	0	28-Feb	Franks	100	202	302	17.268	0	0	84796508.94	19718206.06	0	1	0	1	0.5	0	0.662251656	16.79705298	18.25576494	0	1
141	S31-3	S31	31	S	Stationary	3	1	14	12	Sam	QueenRight	4	22	0	0	0	0	0	0	0	0	0	0	25-Apr	franks	100	91	191	21.0695	14	12	572583076.1	94052.17765	0	1	0	1	13	13	0.523560209	11.45161562	20.1656684	1	1
142	S32-1	S32	32	S	Stationary	1	1	20	11	Greer	QueenRight	4	7	0	0	0	0	0	0	0	0	0	0	25-Jan	Franks	200	6	206	8.5545	10	16	1713361.378	0	0	0	0	1	15.5	13	0.485436893	0	14.3539683	1	1
143	S32-2	S32	32	S	Stationary	2	0	7	5	Greer	QueenRight	5	20	0	0	0	0	0	0	1	0	0	0	28-Feb	Franks	100	250	350	20.8015	4	4	1825839.122	1356647.971	0	1	0	1	6	4	0	14.12052822	14.41755078	1	0
144	S32-3	S32	32	S	Stationary	3	1	2	4	Sam	QueenRight	4	30	0	0	0	0	0	0	0	0	0	0	25-Apr	franks	100	139	239	16.686	2	4	1909876308	18789258.14	0	1	0	1	3	3	0.418410042	16.74879594	21.37030432	1	1
